# Supplementary material for: Development of a Dual Mode UCNPs-MB Biosensor in Combination with PCR for Sensitive Detection of Salmonella
Source: Biosensors (Basel). 2023 Apr 13;13(4):475. doi: 10.3390/bios13040475 (PMC10136931; doi:10.3390/bios13040475)
Supplement: Supplementary file 1 [file biosensors-13-00475-s001.zip]

Archive with 1 entries (1 files):
- biosensors-2282967-supplementary.pdf
